# Supplementary material for: Patterns in the Microbial Community of Salt-Tolerant Plants and the Functional Genes Associated with Salt Stress Alleviation
Source: Microbiol Spectr. 2021 Oct 27;9(2):e00767-21. doi: 10.1128/Spectrum.00767-21 (PMC8549722; doi:10.1128/Spectrum.00767-21)
Supplement: SUPPLEMENTAL FILE 1 — Supplemental material. Download Spectrum.00767-21-s0002.xlsx, XLSX file, 0.03 MB [file spectrum.00767-21-s0002.xlsx]

## Sheet: Sheet1
Samples	MAG ID	Completeness%	Contamination%	Phosphatase	ACC deaminase	IAA producntion	Antioxidant enzymes	Siderophore production	Exopolysaccharide production	N fixation	Taxonomy
Bulk soil	MAG01	82.5	5.2				+				d__Bacteria;p__Tectomicrobia;c__Entotheonellia;o__Entotheonellales;f__Entotheonellaceae;g__;s__
	MAG02	51.03	7.76								d__Bacteria;p__Actinobacteriota;c__Acidimicrobiia;o__Acidimicrobiales;f__;g__;s__
	MAG03	68.72	0.15				+	+			d__Bacteria;p__Chloroflexota;c__Chloroflexia;o__Chloroflexales;f__Herpetosiphonaceae;g__JKG1;s__
	MAG04	56.43	5.71				+				d__Bacteria;p__Methylomirabilota;c__Methylomirabilia;o__Rokubacteriales;f__GWA2-73-35;g__;s__
	MAG05	56.76	8.85	+			+				d__Bacteria;p__Proteobacteria;c__Gammaproteobacteria;o__Burkholderiales;f__SG8-41;g__;s__
	MAG06	89.66	9.01				+				d__Bacteria;p__Acidobacteriota;c__Vicinamibacteria;o__Vicinamibacterales;f__UBA2999;g__2-12-FULL-68-19;s__
	MAG07	58.74	3.46			+	+		+		d__Bacteria;p__Verrucomicrobiota;c__Verrucomicrobiae;o__Pedosphaerales;f__;g__;s__
	MAG08	80.77	5.46				+	+			d__Bacteria;p__Methylomirabilota;c__Methylomirabilia;o__Rokubacteriales;f__GWA2-73-35;g__AR8;s__
	MAG09	89.75	3.64				+				d__Bacteria;p__Chloroflexota;c__Anaerolineae;o__Anaerolineales;f__EnvOPS12;g__UBA12294;s__
	MAG10	56.71	1.94			+					d__Bacteria;p__Desulfobacterota_B;c__Binatia;o__UBA9968;f__UBA9968;g__DP-20;s__
	MAG11	60.2	3.53								d__Bacteria;p__Acidobacteriota;c__Blastocatellia;o__Pyrinomonadales;f__Pyrinomonadaceae;g__PSRF01;s__
	MAG12	72.49	1.14								d__Bacteria;p__Actinobacteriota;c__UBA4738;o__UBA4738;f__HRBIN12;g__;s__
	MAG13	62.9	1.59				+				d__Bacteria;p__Bacteroidota;c__Bacteroidia;o__Chitinophagales;f__Chitinophagaceae;g__VBAS01;s__
	MAG14	52.3	1.9								d__Bacteria;p__Acidobacteriota;c__Blastocatellia;o__Pyrinomonadales;f__Pyrinomonadaceae;g__OLB17;s__
	MAG15	82.07	0				+		+		d__Bacteria;p__Gemmatimonadota;c__Gemmatimonadetes;o__Gemmatimonadales;f__Gemmatimonadaceae;g__;s__
	MAG16	92.46	2.84		+						d__Bacteria;p__Actinobacteriota;c__Actinomycetia;o__Jiangellales;f__Jiangellaceae;g__;s__
	MAG17	82.23	4.44				+		+		d__Bacteria;p__Acidobacteriota;c__Vicinamibacteria;o__Vicinamibacterales;f__UBA2999;g__Gp6-AA40;s__
	MAG18	88.33	3.4								d__Bacteria;p__Chloroflexota;c__Ellin6529;o__CSP1-4;f__CSP1-4;g__CF-46;s__
	MAG19	84.95	2.91			+	+				d__Archaea;p__Thermoproteota;c__Nitrososphaeria;o__Nitrososphaerales;f__Nitrososphaeraceae;g__Nitrososphaera;s__
	MAG20	74.34	2.14						+		d__Bacteria;p__Actinobacteriota;c__Acidimicrobiia;o__UBA5794;f__ZC4RG35;g__;s__
	MAG21	73.79	1.82			+					d__Bacteria;p__Nitrospirota;c__Nitrospiria;o__Nitrospirales;f__Nitrospiraceae;g__Nitrospira_C;s__
	MAG22	52.79	5.43				+		+		d__Bacteria;p__Actinobacteriota;c__Thermoleophilia;o__Gaiellales;f__;g__;s__
	MAG23	55.5	0				+		+		d__Bacteria;p__Acidobacteriota;c__Acidobacteriae;o__Bryobacterales;f__Bryobacteraceae;g__;s__
	MAG24	84.89	3.48				+				d__Bacteria;p__Desulfobacterota_D;c__UBA1144;o__UBA2774;f__CSP1-2;g__;s__
	MAG25	57.77	8.51		+		+				d__Bacteria;p__Proteobacteria;c__Alphaproteobacteria;o__Geminicoccales;f__;g__;s__
	MAG26	94.92	5.9				+				d__Archaea;p__Thermoproteota;c__Nitrososphaeria;o__Nitrososphaerales;f__Nitrososphaeraceae;g__UBA10452;s__
	MAG27	53.45	0				+				d__Bacteria;p__Gemmatimonadota;c__Gemmatimonadetes;o__Gemmatimonadales;f__GWC2-71-9;g__;s__
	MAG28	91.66	4.34				+				d__Bacteria;p__Proteobacteria;c__Gammaproteobacteria;o__Burkholderiales;f__SG8-39;g__SCGC-AG-212-J23;s__
	MAG29	51.12	6.14	+			+				d__Bacteria;p__Verrucomicrobiota;c__Verrucomicrobiae;o__Opitutales;f__Opitutaceae;g__Opitutus;s__
	MAG30	92.34	5.74	+							d__Bacteria;p__Planctomycetota;c__Phycisphaerae;o__Phycisphaerales;f__SM1A02;g__;s__
	MAG31	97.57	0.97				+				d__Archaea;p__Thermoproteota;c__Nitrososphaeria;o__Nitrososphaerales;f__Nitrososphaeraceae;g__TA-21;s__
	MAG32	56.36	5.49						+		d__Bacteria;p__Gemmatimonadota;c__Gemmatimonadetes;o__;f__;g__;s__
	MAG33	53.53	2.04				+	+			d__Bacteria;p__Cyanobacteria;c__Cyanobacteriia;o__Cyanobacteriales;f__Coleofasciculaceae;g__PCC7113;s__
	MAG34	51.75	8.21								d__Bacteria;p__Actinobacteriota;c__Acidimicrobiia;o__UBA5794;f__ZC4RG35;g__MA-ANB-1;s__
	MAG35	66.75	9.73								d__Bacteria;p__Planctomycetota;c__Planctomycetes;o__Gemmatales;f__Gemmataceae;g__;s__
	MAG36	72.41	0.69				+				d__Bacteria;p__Methylomirabilota;c__Methylomirabilia;o__Rokubacteriales;f__GWA2-73-35;g__;s__
	MAG37	90.06	6.53								d__Bacteria;p__Proteobacteria;c__Gammaproteobacteria;o__Burkholderiales;f__SG8-41;g__;s__
	MAG38	74.07	1.48	+			+				d__Bacteria;p__Proteobacteria;c__Gammaproteobacteria;o__Burkholderiales;f__SG8-39;g__SCGC-AG-212-J23;s__
	MAG39	52.06	5.45								d__Bacteria;p__Chloroflexota;c__Anaerolineae;o__Promineofilales;f__Promineofilaceae;g__;s__
Rhizoplane of G. soja	MAG40	51.88	1.72				+				d__Bacteria;p__Actinobacteriota;c__Thermoleophilia;o__Gaiellales;f__Gaiellaceae;g__VAXT01;s__
	MAG41	93.81	1.73		+		+	+	+		d__Bacteria;p__Actinobacteriota;c__Actinomycetia;o__Actinomycetales;f__Microbacteriaceae;g__Microbacterium;s__
	MAG42	52.1	2.63				+				d__Bacteria;p__Acidobacteriota;c__Acidobacteriae;o__Bryobacterales;f__Bryobacteraceae;g__;s__
	MAG43	96.13	2.3	+			+	+	+		d__Bacteria;p__Proteobacteria;c__Alphaproteobacteria;o__Rhizobiales;f__Rhizobiaceae;g__Agrobacterium;s__Agrobacterium tumefaciens
	MAG44	59.62	9.23						+		d__Bacteria;p__Acidobacteriota;c__Blastocatellia;o__Pyrinomonadales;f__Pyrinomonadaceae;g__OLB17;s__
	MAG45	52.92	0.86				+				d__Bacteria;p__Proteobacteria;c__Gammaproteobacteria;o__Burkholderiales;f__Methylophilaceae;g__Methylobacillus;s__
	MAG46	86.31	2.48	+			+	+	+	+	d__Bacteria;p__Proteobacteria;c__Alphaproteobacteria;o__Rhizobiales;f__Rhizobiaceae;g__Ensifer;s__Ensifer fredii
	MAG47	58.62	4.08				+				d__Bacteria;p__Verrucomicrobiota;c__Verrucomicrobiae;o__Pedosphaerales;f__Pedosphaeraceae;g__SCTL01;s__
	MAG48	87.84	2.54				+				d__Bacteria;p__Proteobacteria;c__Gammaproteobacteria;o__Steroidobacterales;f__Steroidobacteraceae;g__;s__
	MAG49	86.55	5.17				+			+	d__Bacteria;p__Chloroflexota;c__Anaerolineae;o__Anaerolineales;f__EnvOPS12;g__UBA12294;s__
	MAG50	93	3.77	+			+				d__Bacteria;p__Proteobacteria;c__Gammaproteobacteria;o__Burkholderiales;f__SG8-39;g__SCGC-AG-212-J23;s__
	MAG51	93.86	3.94				+				d__Bacteria;p__Proteobacteria;c__Gammaproteobacteria;o__Burkholderiales;f__SG8-39;g__SCGC-AG-212-J23;s__
	MAG52	57.15	4.2	+			+				d__Bacteria;p__Proteobacteria;c__Gammaproteobacteria;o__Burkholderiales;f__Methylophilaceae;g__;s__
	MAG53	67.34	5.35				+		+		d__Bacteria;p__Tectomicrobia;c__Entotheonellia;o__Entotheonellales;f__Entotheonellaceae;g__;s__
	MAG54	98.54	0.97				+				d__Archaea;p__Thermoproteota;c__Nitrososphaeria;o__Nitrososphaerales;f__Nitrososphaeraceae;g__TA-21;s__
	MAG55	87.27	2.73			+					d__Bacteria;p__Nitrospirota;c__Nitrospiria;o__Nitrospirales;f__Nitrospiraceae;g__Nitrospira_C;s__
	MAG56	51	4.39						+		d__Bacteria;p__Actinobacteriota;c__Rubrobacteria;o__Rubrobacterales;f__Rubrobacteraceae;g__;s__
	MAG57	64.41	3.92					+			d__Bacteria;p__Actinobacteriota;c__Actinomycetia;o__Propionibacteriales;f__Nocardioidaceae;g__Nocardioides;s__
	MAG58	87.61	0.96				+				d__Bacteria;p__Proteobacteria;c__Alphaproteobacteria;o__Sphingomonadales;f__Sphingomonadaceae;g__Allosphingosinicella;s__
	MAG59	56.9	8.62				+				d__Bacteria;p__Proteobacteria;c__Gammaproteobacteria;o__Steroidobacterales;f__Steroidobacteraceae;g__Steroidobacter;s__
	MAG60	62.47	5.83								d__Bacteria;p__Myxococcota;c__Polyangia;o__Polyangiales;f__Polyangiaceae;g__;s__
	MAG61	62.07	3.45				+		+		d__Bacteria;p__Acidobacteriota;c__Vicinamibacteria;o__Vicinamibacterales;f__UBA2999;g__Gp6-AA40;s__
	MAG62	71.15	2.66		+		+				d__Bacteria;p__Desulfobacterota_D;c__UBA1144;o__UBA2774;f__CSP1-2;g__;s__
	MAG63	87.18	4.49				+				d__Bacteria;p__Acidobacteriota;c__Vicinamibacteria;o__Vicinamibacterales;f__UBA2999;g__2-12-FULL-68-19;s__
	MAG64	57.21	0	+			+				d__Bacteria;p__Proteobacteria;c__Gammaproteobacteria;o__Xanthomonadales;f__Xanthomonadaceae;g__SZUA01;s__
	MAG65	79.42	0.95			+	+	+			d__Bacteria;p__Proteobacteria;c__Gammaproteobacteria;o__Pseudomonadales;f__Moraxellaceae;g__Acinetobacter;s__Acinetobacter pittii
	MAG66	66.38	3.45				+		+		d__Bacteria;p__Proteobacteria;c__Gammaproteobacteria;o__Burkholderiales;f__Burkholderiaceae;g__VBDL01;s__
	MAG67	63.06	0						+		d__Bacteria;p__Proteobacteria;c__Alphaproteobacteria;o__Sphingomonadales;f__Sphingomonadaceae;g__Novosphingobium;s__
	MAG68	59.34	0.97				+				d__Archaea;p__Thermoproteota;c__Nitrososphaeria;o__Nitrososphaerales;f__Nitrososphaeraceae;g__;s__
	MAG69	77.08	1.49						+	+	d__Bacteria;p__Desulfobacterota;c__Desulfuromonadia;o__Geobacterales;f__Pseudopelobacteraceae;g__Pseudopelobacter;s__
	MAG70	93.04	3.88			+	+				d__Archaea;p__Thermoproteota;c__Nitrososphaeria;o__Nitrososphaerales;f__Nitrososphaeraceae;g__Nitrososphaera;s__
	MAG71	69.2	3.92								d__Bacteria;p__Bacteroidota;c__Bacteroidia;o__Cytophagales;f__Cyclobacteriaceae;g__Chryseolinea;s__
	MAG72	83.01	2.09								d__Archaea;p__Thermoproteota;c__Nitrososphaeria;o__Nitrososphaerales;f__Nitrososphaeraceae;g__UBA10452;s__
	MAG73	52.51	4.31		+		+	+			d__Bacteria;p__Actinobacteriota;c__Actinomycetia;o__Propionibacteriales;f__Kribbellaceae;g__Kribbella;s__
	MAG74	66.81	7.02	+		+	+				d__Bacteria;p__Proteobacteria;c__Gammaproteobacteria;o__Pseudomonadales;f__Pseudomonadaceae;g__Pseudomonas_E;s__Pseudomonas_E sp002113295
	MAG75	62.28	1.75	+	+	+	+	+			d__Bacteria;p__Proteobacteria;c__Gammaproteobacteria;o__Pseudomonadales;f__Pseudomonadaceae;g__Pseudomonas_E;s__Pseudomonas_E sp003033885
	MAG76	93.86	0.85				+		+		d__Bacteria;p__Cyanobacteria;c__Vampirovibrionia;o__Vampirovibrionales;f__Vampirovibrionaceae;g__;s__
	MAG77	50.86	0		+		+		+		d__Bacteria;p__Actinobacteriota;c__Thermoleophilia;o__Gaiellales;f__Gaiellaceae;g__;s__
	MAG78	85.3	1.94								d__Bacteria;p__Chloroflexota;c__Ellin6529;o__CSP1-4;f__CSP1-4;g__CF-46;s__
	MAG79	91.02	1.84				+		+		d__Bacteria;p__Proteobacteria;c__Alphaproteobacteria;o__Caulobacterales;f__Caulobacteraceae;g__BOG-938;s__
	MAG80	77.68	3.99				+				d__Bacteria;p__Proteobacteria;c__Gammaproteobacteria;o__Burkholderiales;f__Methylophilaceae;g__MM2;s__
	MAG81	60.56	3.42				+	+			d__Bacteria;p__Acidobacteriota;c__Blastocatellia;o__Pyrinomonadales;f__Pyrinomonadaceae;g__PSRF01;s__
	MAG82	58.98	1.59		+	+	+				d__Bacteria;p__Proteobacteria;c__Alphaproteobacteria;o__Rhizobiales;f__Pleomorphomonadaceae;g__Oharaeibacter;s__
	MAG83	96.31	1.04	+		+	+	+	+		d__Bacteria;p__Firmicutes;c__Bacilli;o__Bacillales;f__Bacillaceae_H;g__Bacillus_C;s__Bacillus_C megaterium
	MAG84	57.95	0.54								d__Bacteria;p__Methylomirabilota;c__Methylomirabilia;o__Rokubacteriales;f__GWA2-73-35;g__AR8;s__
Rhizoplane of S. cannabina	MAG85	50.13	1.15				+				d__Bacteria;p__Proteobacteria;c__Alphaproteobacteria;o__Sphingomonadales;f__Sphingomonadaceae;g__Novosphingobium;s__
	MAG86	58.48	2.64								d__Bacteria;p__Acidobacteriota;c__Blastocatellia;o__Pyrinomonadales;f__Pyrinomonadaceae;g__OLB17;s__
	MAG87	77.77	2.79				+				d__Bacteria;p__Proteobacteria;c__Gammaproteobacteria;o__Burkholderiales;f__SG8-39;g__SCGC-AG-212-J23;s__
	MAG88	61.21	2.59	+			+	+			d__Bacteria;p__Proteobacteria;c__Gammaproteobacteria;o__Xanthomonadales;f__Xanthomonadaceae;g__Luteimonas;s__
	MAG89	96.04	1.94			+	+				d__Archaea;p__Thermoproteota;c__Nitrososphaeria;o__Nitrososphaerales;f__Nitrososphaeraceae;g__Nitrososphaera;s__
	MAG90	71.59	2.54		+		+	+			d__Bacteria;p__Actinobacteriota;c__Actinomycetia;o__Mycobacteriales;f__Pseudonocardiaceae;g__Actinophytocola;s__
	MAG91	91.33	2.86	+	+	+	+	+			d__Bacteria;p__Proteobacteria;c__Gammaproteobacteria;o__Pseudomonadales;f__Pseudomonadaceae;g__Pseudomonas_E;s__Pseudomonas_E sp003033885
	MAG92	72.57	1.72								d__Bacteria;p__Chloroflexota;c__Ellin6529;o__CSP1-4;f__CSP1-4;g__CF-46;s__
	MAG93	85.51	1.21	+	+		+	+	+	+	d__Bacteria;p__Proteobacteria;c__Alphaproteobacteria;o__Rhizobiales;f__Rhizobiaceae;g__Ensifer;s__Ensifer alkalisoli
	MAG94	80.67	6.6	+					+		d__Bacteria;p__Proteobacteria;c__Alphaproteobacteria;o__Caulobacterales;f__Caulobacteraceae;g__BOG-938;s__
	MAG95	94.25	5.39	+	+		+	+	+	+	d__Bacteria;p__Proteobacteria;c__Alphaproteobacteria;o__Rhizobiales;f__Rhizobiaceae;g__Ensifer;s__Ensifer meliloti_A
	MAG96	76.55	0				+				d__Bacteria;p__Proteobacteria;c__Gammaproteobacteria;o__Burkholderiales;f__Methylophilaceae;g__UBA6140;s__
	MAG97	77.09	3.67				+				d__Bacteria;p__Proteobacteria;c__Alphaproteobacteria;o__Sphingomonadales;f__Sphingomonadaceae;g__Novosphingobium;s__
	MAG98	78.83	4.39				+				d__Bacteria;p__Proteobacteria;c__Gammaproteobacteria;o__Burkholderiales;f__Burkholderiaceae;g__VBDL01;s__
	MAG99	51.02	2.59								d__Bacteria;p__Proteobacteria;c__Gammaproteobacteria;o__Pseudomonadales;f__Pseudomonadaceae;g__Pseudomonas_M;s__Pseudomonas_M indica
	MAG100	88.37	1.15				+				d__Bacteria;p__Proteobacteria;c__Alphaproteobacteria;o__Sphingomonadales;f__Sphingomonadaceae;g__Sphingomonas_H;s__
	MAG101	82.21	1.21	+			+				d__Bacteria;p__Proteobacteria;c__Gammaproteobacteria;o__Xanthomonadales;f__Xanthomonadaceae;g__Pseudoxanthomonas_A;s__
	MAG102	70	0	+			+				d__Bacteria;p__Proteobacteria;c__Gammaproteobacteria;o__Burkholderiales;f__Methylophilaceae;g__;s__
	MAG103	54.31	6.9		+	+	+				d__Bacteria;p__Actinobacteriota;c__Actinomycetia;o__Actinomycetales;f__Cellulomonadaceae;g__Promicromonospora;s__
	MAG104	89.54	2.68								d__Bacteria;p__Proteobacteria;c__Alphaproteobacteria;o__Sphingomonadales;f__Sphingomonadaceae;g__Sphingobium;s__
	MAG105	78.7	5.11	+			+				d__Bacteria;p__Proteobacteria;c__Gammaproteobacteria;o__Xanthomonadales;f__Xanthomonadaceae;g__SZUA01;s__
	MAG106	72.22	3.55				+				d__Bacteria;p__Actinobacteriota;c__Actinomycetia;o__Actinomycetales;f__Microbacteriaceae;g__Agromyces;s__
	MAG107	66.67	1.75				+		+		d__Bacteria;p__Actinobacteriota;c__Actinomycetia;o__Actinomycetales;f__Microbacteriaceae;g__Microbacterium;s__
	MAG108	68.48	1.8								d__Bacteria;p__Acidobacteriota;c__Blastocatellia;o__Pyrinomonadales;f__Pyrinomonadaceae;g__PSRF01;s__
	MAG109	53.33	1.82								d__Bacteria;p__Patescibacteria;c__Saccharimonadia;o__Saccharimonadales;f__Saccharimonadaceae;g__;s__
	MAG110	91.27	4.54				+				d__Bacteria;p__Proteobacteria;c__Alphaproteobacteria;o__Sphingomonadales;f__Sphingomonadaceae;g__Novosphingobium;s__
	MAG111	95.14	4.48				+				d__Bacteria;p__Proteobacteria;c__Gammaproteobacteria;o__Steroidobacterales;f__Steroidobacteraceae;g__;s__
	MAG112	80.78	2.11				+		+		d__Bacteria;p__Proteobacteria;c__Alphaproteobacteria;o__Sphingomonadales;f__Sphingomonadaceae;g__Novosphingobium;s__
	MAG113	58.22	7.88								d__Bacteria;p__Chloroflexota;c__Anaerolineae;o__Anaerolineales;f__EnvOPS12;g__UBA12294;s__
	MAG114	94.32	2.4				+	+		+	d__Bacteria;p__Verrucomicrobiota;c__Verrucomicrobiae;o__Opitutales;f__Opitutaceae;g__;s__
	MAG115	96.1	2.84	+	+		+		+		d__Bacteria;p__Proteobacteria;c__Gammaproteobacteria;o__Burkholderiales;f__Burkholderiaceae;g__Variovorax;s__Variovorax sp003951285
	MAG116	97.75	1.42				+	+			d__Bacteria;p__Actinobacteriota;c__Actinomycetia;o__Mycobacteriales;f__Pseudonocardiaceae;g__Pseudonocardia;s__
	MAG117	59.48	1.72								d__Bacteria;p__Gemmatimonadota;c__Gemmatimonadetes;o__Gemmatimonadales;f__GWC2-71-9;g__;s__
	MAG118	90.03	4.07	+	+		+		+		d__Bacteria;p__Proteobacteria;c__Gammaproteobacteria;o__Burkholderiales;f__Burkholderiaceae;g__Variovorax;s__Variovorax sp003984645
	MAG119	66.38	4.31				+				d__Bacteria;p__Proteobacteria;c__Gammaproteobacteria;o__Xanthomonadales;f__Xanthomonadaceae;g__Lysobacter;s__
	MAG120	82.07	2.08				+			+	d__Bacteria;p__Proteobacteria;c__Gammaproteobacteria;o__Burkholderiales;f__Methylophilaceae;g__MM2;s__
	MAG121	51.18	2.59								d__Bacteria;p__Proteobacteria;c__Alphaproteobacteria;o__Rhizobiales;f__Rhizobiaceae;g__Rhizobium;s__Rhizobium loessense
	MAG122	85.72	5.98				+				d__Bacteria;p__Proteobacteria;c__Gammaproteobacteria;o__Steroidobacterales;f__Steroidobacteraceae;g__Steroidobacter;s__
	MAG123	55.8	1.72	+			+				d__Bacteria;p__Proteobacteria;c__Gammaproteobacteria;o__Burkholderiales;f__SG8-39;g__SCGC-AG-212-J23;s__
	MAG124	50.17	9.02								d__Archaea;p__Thermoproteota;c__Nitrososphaeria;o__Nitrososphaerales;f__Nitrososphaeraceae;g__;s__
Rhizoplane of S. bicolor	MAG125	52.56	5.89				+				d__Bacteria;p__Proteobacteria;c__Gammaproteobacteria;o__Xanthomonadales;f__Xanthomonadaceae;g__;s__
	MAG126	62.96	7.61				+		+		d__Bacteria;p__Actinobacteriota;c__Acidimicrobiia;o__UBA5794;f__ZC4RG35;g__;s__
	MAG127	71.53	1.76	+			+				d__Bacteria;p__Proteobacteria;c__Gammaproteobacteria;o__Burkholderiales;f__Burkholderiaceae;g__VBDL01;s__
	MAG128	57.1	1.96								d__Bacteria;p__Desulfobacterota_B;c__Binatia;o__UBA9968;f__UBA9968;g__DP-20;s__
	MAG129	94.73	1.11	+	+		+		+	+	d__Bacteria;p__Proteobacteria;c__Gammaproteobacteria;o__Burkholderiales;f__Burkholderiaceae;g__Ramlibacter;s__
	MAG130	93.08	2.56				+		+		d__Bacteria;p__Cyanobacteria;c__Vampirovibrionia;o__Vampirovibrionales;f__Vampirovibrionaceae;g__;s__
	MAG131	73.57	0.58				+				d__Bacteria;p__Bacteroidota;c__Bacteroidia;o__Chitinophagales;f__Chitinophagaceae;g__46-32;s__
	MAG132	58.74	8.51				+				d__Archaea;p__Thermoproteota;c__Nitrososphaeria;o__Nitrososphaerales;f__Nitrososphaeraceae;g__UBA10452;s__
	MAG133	56.11	1.76								d__Bacteria;p__Tectomicrobia;c__Entotheonellia;o__Entotheonellales;f__Entotheonellaceae;g__;s__
	MAG134	66.47	4.14								d__Bacteria;p__Proteobacteria;c__Alphaproteobacteria;o__Caulobacterales;f__Caulobacteraceae;g__Phenylobacterium;s__
	MAG135	86.36	2.74				+				d__Bacteria;p__Chloroflexota;c__Anaerolineae;o__Anaerolineales;f__EnvOPS12;g__UBA12294;s__
	MAG136	52.3	7.76								d__Bacteria;p__Chloroflexota;c__Ellin6529;o__QHBO01;f__QHBO01;g__;s__
	MAG137	74.27	0.97				+				d__Archaea;p__Thermoproteota;c__Nitrososphaeria;o__Nitrososphaerales;f__Nitrososphaeraceae;g__TA-21;s__
	MAG138	64.83	0								d__Bacteria;p__Proteobacteria;c__Gammaproteobacteria;o__Woeseiales;f__Woeseiaceae;g__UBA1844;s__
	MAG139	50.47	0.49				+				d__Bacteria;p__Bacteroidota;c__Bacteroidia;o__Chitinophagales;f__Chitinophagaceae;g__Lacibacter;s__
	MAG140	78.89	1.38				+				d__Bacteria;p__Patescibacteria;c__Saccharimonadia;o__Saccharimonadales;f__Saccharimonadaceae;g__;s__
	MAG141	98.25	3.03	+			+	+	+		d__Bacteria;p__Firmicutes;c__Bacilli;o__Bacillales;f__Bacillaceae_H;g__Bacillus_C;s__Bacillus_C megaterium
	MAG142	50.52	7.29				+		+		d__Bacteria;p__Proteobacteria;c__Gammaproteobacteria;o__Xanthomonadales;f__Xanthomonadaceae;g__;s__
	MAG143	96.6	2.91			+					d__Archaea;p__Thermoproteota;c__Nitrososphaeria;o__Nitrososphaerales;f__Nitrososphaeraceae;g__Nitrososphaera;s__
	MAG144	56.32	6.95								d__Bacteria;p__Patescibacteria;c__Saccharimonadia;o__Saccharimonadales;f__UBA4665;g__PMNU01;s__
	MAG145	60	6.03		+						d__Bacteria;p__Actinobacteriota;c__Actinomycetia;o__Jiangellales;f__Jiangellaceae;g__;s__
	MAG146	90.26	6.29				+	+	+		d__Bacteria;p__Myxococcota;c__Polyangia;o__Polyangiales;f__Polyangiaceae;g__SZUA-265;s__
	MAG147	62.12	2.2				+				d__Bacteria;p__Gemmatimonadota;c__Gemmatimonadetes;o__;f__;g__;s__
	MAG148	74.48	0	+			+		+		d__Bacteria;p__Proteobacteria;c__Gammaproteobacteria;o__Xanthomonadales;f__Xanthomonadaceae;g__Pseudoxanthomonas_A;s__
	MAG149	54.96	1.72	+			+		+		d__Bacteria;p__Firmicutes;c__Bacilli;o__Bacillales;f__Bacillaceae_A;g__Bacillus_AA;s__
	MAG150	65.09	0.88				+		+		d__Bacteria;p__Actinobacteriota;c__Actinomycetia;o__Actinomycetales;f__Microbacteriaceae;g__Microbacterium;s__
	MAG151	51.72	5.17	+							d__Bacteria;p__Proteobacteria;c__Gammaproteobacteria;o__Burkholderiales;f__SG8-39;g__SCGC-AG-212-J23;s__
	MAG152	90.46	5.4								d__Bacteria;p__Chloroflexota;c__Ellin6529;o__CSP1-4;f__CSP1-4;g__CF-46;s__
	MAG153	91.66	4.1				+				d__Bacteria;p__Bacteroidota;c__Bacteroidia;o__Cytophagales;f__Cyclobacteriaceae;g__Chryseolinea;s__
	MAG154	80.13	4.68				+			+	d__Bacteria;p__Proteobacteria;c__Gammaproteobacteria;o__Burkholderiales;f__Methylophilaceae;g__MM2;s__
	MAG155	54.28	0.49								d__Archaea;p__Thermoproteota;c__Nitrososphaeria;o__Nitrososphaerales;f__Nitrososphaeraceae;g__;s__
	MAG156	62.72	3.27							+	d__Bacteria;p__Desulfobacterota;c__Desulfuromonadia;o__Geobacterales;f__Geobacteraceae;g__Citrifermentans;s__

## Sheet: Sheet2
Samples	MAG ID	N fixation	NaH+	ACC	P	IAA	Anti
Bulk soil	GB_bin1						+
	GB_bin2		+
	GB_bin3		+				+
	GB_bin4						+
	GB_bin5		+		+		+
	GB_bin6		+				+
	GB_bin7					+	+
	GB_bin8						+
	GB_bin9		+				+
	GB_bin10					+
	GB_bin11
	GB_bin12
	GB_bin13						+
	GB_bin14
	GB_bin15		+				+
	GB_bin16		+	+
	GB_bin17						+
	GB_bin18
	GB_bin19					+	+
	GB_bin20		+
	GB_bin21					+
	GB_bin22						+
	GB_bin23						+
	GB_bin24						+
	GB_bin25		+	+			+
	GB_bin26						+
	GB_bin27						+
	GB_bin28		+				+
	GB_bin29				+		+
	GB_bin30				+
	GB_bin31						+
	GB_bin32		+
	GB_bin33		+				+
	GB_bin34		+
	GB_bin35		+
	GB_bin36		+				+
	GB_bin37		+
	GB_bin38		+		+		+
	GB_bin39		+
	GS_bin1						+
	GS_bin2		+	+			+
	GS_bin3						+
	GS_bin4		+		+		+
	GS_bin5
	GS_bin6						+
	GS_bin7		+				+
	GS_bin8						+
	GS_bin9						+
	GS_bin10	+	+				+
	GS_bin11		+		+		+
	GS_bin12		+				+
	GS_bin13				+		+
	GS_bin14		+				+
	GS_bin15						+
	GS_bin17		+			+
	GS_bin18
	GS_bin19
	GS_bin20						+
	GS_bin21		+				+
	GS_bin23		+
	GS_bin24						+
	GS_bin25		+	+			+
	GS_bin26		+				+
	GS_bin27		+		+		+
	GS_bin28					+	+
	GS_bin29		+				+
	GS_bin30
	GS_bin31						+
	GS_bin32	+	+
	GS_bin33					+	+
	GS_bin34
	GS_bin35
	GS_bin36		+	+			+
	GS_bin37		+		+	+	+
	GS_bin38		+	+	+	+	+
	GS_bin39						+
	GS_bin40			+			+
	GS_bin41		+
	GS_bin42						+
	GS_bin43						+
	GS_bin44						+
	GS_bin45		+	+		+	+
	GS_bin46		+		+	+	+
	GS_bin47		+
	SCS_bin1						+
	SCS_bin2
	SCS_bin3		+				+
	SCS_bin4				+		+
	SCS_bin5					+	+
	SCS_bin6			+			+
	SCS_bin7		+	+	+	+	+
	SCS_bin8		+
	SCS_bin9		+	+			+
	SCS_bin10				+
	SCS_bin11	+	+	+			+
	SCS_bin12		+				+
	SCS_bin13		+				+
	SCS_bin14		+				+
	SCS_bin15		+
	SCS_bin16		+				+
	SCS_bin17		+		+		+
	SCS_bin18				+		+
	SCS_bin19		+	+		+	+
	SCS_bin20
	SCS_bin21		+		+		+
	SCS_bin22		+				+
	SCS_bin23						+
	SCS_bin24
	SCS_bin25
	SCS_bin26		+				+
	SCS_bin27		+				+
	SCS_bin28		+				+
	SCS_bin29		+
	SCS_bin30	+	+				+
	SCS_bin31		+	+	+		+
	SCS_bin32						+
	SCS_bin33
	SCS_bin34		+	+	+		+
	SCS_bin35						+
	SCS_bin36	+	+				+
	SCS_bin37
	SCS_bin38		+				+
	SCS_bin39		+		+		+
	SCS_bin40
	SS_bin1		+				+
	SS_bin2						+
	SS_bin3		+		+		+
	SS_bin4
	SS_bin5	+		+	+		+
	SS_bin6		+				+
	SS_bin7		+				+
	SS_bin8						+
	SS_bin9		+
	SS_bin10
	SS_bin11		+				+
	SS_bin12
	SS_bin13						+
	SS_bin14		+
	SS_bin15						+
	SS_bin16						+
	SS_bin17		+		+		+
	SS_bin18						+
	SS_bin19					+
	SS_bin20
	SS_bin21		+	+
	SS_bin22						+
	SS_bin23						+
	SS_bin24		+		+		+
	SS_bin25		+		+		+
	SS_bin26						+
	SS_bin27		+		+
	SS_bin28		+
	SS_bin29						+
	SS_bin30	+					+
	SS_bin31
	SS_bin32	+
	N	NaH	ACC	P	IAA	Anti	Total_bin
GB		18	2	4	4	24	39
GS	2	22	6	7	7	34	46
SCS	3	24	7	9	3	29	40
SS	3	13	2	6	1	20	32
GB	0	0.461538	0.0512821	0.102564	0.102564	0.615385
GS	0.0434783	0.478261	0.130435	0.152174	0.152174	0.73913
SCS	0.075	0.6	0.175	0.225	0.075	0.725
SS	0.09375	0.40625	0.0625	0.1875	0.03125	0.625
